# Supplementary material for: Urine metabolomics unravel the effects of short-term dietary interventions on oxidative stress and inflammation: a randomized controlled crossover trial
Source: Sci Rep. 2024 Jul 3;14:15277. doi: 10.1038/s41598-024-65742-6 (PMC11222465; doi:10.1038/s41598-024-65742-6)
Supplement: Supplementary file 1 — Supplementary Information 1. [file 41598_2024_65742_MOESM1_ESM.xlsx]

## Sheet: Sign discr metab & heatmap
			Supplementary data 1. List of the significanlty discriminant urinary metabolites and their LC-MS/MS characteristics acquired in positive & negative ESI modes in UHPLC-LTQ-Orbitrap-MS/MS. The table further show the heatmap
			representing the relative abundance of these metabolites in pre- and post-prandial urinary samples collected from the participants enrolled in three different dietary regimens including BKD, 2010 DGA, and TAD. The table also has
			the raw data peak intensities which were used to indicate the relative abundance of these significantly discriminant metabolites under each study group (BKD, 2010 DGA, and TAD).
	S.No.		Origin	Urinary metabolites	RT (min)	m/z (+)	M/Z (-)	Mass fragmentation patterns (MSn)	Elemental comp.	PPM (Δm)	Reference	M1.VIP[1]	M1.VIP[2]	p-Value	A01b-neg	A02b-neg	A03b-neg	A05b-neg	A06b-neg	A08b-neg	A10b-neg	A11b-neg	A12b-neg	A13b-neg	A14b-neg	A15b-neg	A17b-neg	A18b-neg	A19b-neg	A20b-neg	A21b-neg	A22b-neg	A23b-neg	A24b-neg	A25b-neg	A26b-neg	A27b-neg	A28b-neg	A29b-neg	A30b-neg	A31b-neg	A32b-neg	A33b-neg	A34b-neg	A35b-neg	A36b-neg	A37b-neg	A38b-neg	A40b-neg
				Amino acid & peptides derivatives
	1		Endo-/Exo-genous (Red meat)	Creatinine	0.89	114.066	ND	(+)114>95, 86, 72, 60	(+)C4H8ON3	2.529	1	1.54557	1.33224	0.0230256	3315483	61	3074422	5730426	4164957	3547029	2544772	3477358	5744805	3283245	6864046	3673656	3026948	4122181	4600474	6608124	4584416	1783074	2073035	3476408	4027140	6035149	8074320	4611562	4947106	6448559	4000903	6593222	4243044	3488937	3850838	4803070	5220555	5400114	5282178
	2		Endo-/Exo-genous	L-Isoleucyl-L-proline	1.06	229.154	ND	(+) 229>212, 170, 142>117, 114, 70	(+) C11H21O3N2	-1.479	2	1.393	0.999704	7.46076e-05	1351533	1348685	1334203	2410310	2076907	1343442	1078425	1600892	1856318	1221896	3090888	1670417	1415655	1462380	1990742	2611184	1691826	711680	846444	1520158	1579542	2963966	2975751	1779728	2136973	2466360	1706090	2803071	2034251	1580362	1543907	1711055	2277855	2221822	2030018
	3		Endo-/Exo-genous (Red meat)	Phenylacetylglutamine	3.77	ND	263.106	(-)263>145>127>109	(-)C13H15O4N2	8.133	3	1.29391	1.17237	0.0131624	3147367	1940627	3166840	1341484	2867881	3811423	5314532	3788860	4333486	1386535	4320987	1596182	2152690	3551795	2719000	1397862	3289843	4283687	2868120	1905121	2685952	2533398	3731766	2725016	3435827	1621097	3781418	2413596	5868243	3501416	3287231	3282532	1936418	2568465	3382570
				Benzoic acid & phenol derivatives
	4		Endo-/Exo-genous	Vanillic acid 4-O-sulfate	1.58	ND	246.994	(-)203,167>123,121,97,81,80>108,81	(-)C8H7O7S	10.865	2	0.518901	0.786562	0.000171414	25154	11796	6124	61	59706	25005	61	53098	71050	18543	24610	62591	24344	48938	30337	50311	52468	28249	20058	117376	38413	26274	17426	51872	33838	61	38734	32296	24118	61	61	21150	27685	29612	53841
	5		Endogenous	Hippuric acid	3.61	180.065	178.053	(-)178> 134>77,56	(-)C9H8O3N	9.006	4	1.1696	1.11379	1.95047e-06	2089285	719377	779428	971441	2448848	1858108	2613547	2660270	3260916	887385	2501868	1157967	1875239	3286380	1890779	1303467	2675515	3177841	1072118	1988406	4052577	1762576	2424011	4019758	2453923	4741692	1806875	742738	2595613	2678486	744097	2138691	6002046	3832032	2334554
	6		Exogenous	Caffeic acid 4-O-sulfate	3.58	ND	258.995	(-)258> 215,179>135,121,109	(-)C9H7O7S	9.975	5	0.453261	0.844845	0.423912	61	61	61	61	61	61	61	61	61	61	61	61	60667	61	61	61	61	95038	61	61	61	61	61	61	4099	61	61	13293	61	61	61	61	75775	61	61
	7		Endo-/Exo-genous	p-Cresol sulfate	4.32	ND	187.009	(-)187> 125,107,81,80	(-)C7H7O4S	8.162	5	0.718585	0.586465	2.75445e-06	61	1367669	4240515	617101	3419472	1533297	3097137	1781469	2857160	548731	3131495	61	697348	2973550	1387866	237937	1831421	2455827	3175970	710076	1358380	893549	2790965	61	3110739	1495686	2111066	61	1650622	2649283	61	2869139	392593	3440376	1675977
	8		Exogenous	Enterodiol-glucuronide	5	ND	477.182	(-)477> 459,301,175>271,253,241>235,146,106	(-)C24H29O10	8.34	6	1.14482	1.09834	0.0122244	490346	25844	229529	34949	484103	493967	128934	12404	74882	61	166403	20947	7875	658866	1074703	23472	42123	2643684	78877	4573	845723	110947	47312	1565186	362694	525135	599750	26426	142901	266695	61	92521	27919	81099	46506
	9		Exogenous (Whole grain Urine biomarker)	Enterolactone 3'-glucuronide	5.49	ND	473.15	(-)473>455, 297> 279, 253> 235, 195, 189, 183, 145	(-)C24H25O10	9.362	7	0.830492	0.853802	0.0162864	4243620	286333	2377519	61	2958236	1712518	1806479	868616	698552	61	1979534	12521	7151	5106872	112316	22380	775296	1998788	507057	7999	1656881	361279	621793	1307589	886079	327473	18083	759336	1110459	993857	61	352630	67194	348106	369388
	10		Exogenous	Gingerol	7.54	ND	293.179	(-)293> 236> 221> 218, 192> 177	(-)C17H25O4	10.019	2	0.860908	0.680641	0.0465842	719788	110255	360337	372828	202687	253326	427431	234406	125803	747336	238631	237431	462702	240344	217359	198213	157871	548891	794622	192714	223609	164472	197109	306354	146500	189537	271233	111971	225424	219977	259069	183968	283136	162986	171682
	11		Exogenous (Spice/Nutmegs)	Argenteane	11.21	ND	653.308	(-) 653> 447,285> 417,347,149	(-)C40H45O8	-5.987	8	0.903758	0.773564	0.064212	156470	24626	50683	94595	39137	70925	103691	57949	61	116843	47587	47519	144128	65793	36044	30479	31761	135399	189670	28785	34730	39370	33042	66197	27663	55152	61419	23115	44506	61	55676	50948	65384	22190	30440
				Fatty acid & lipid derivatives
	12		Endo-/Exo-genous (Red meat)	Isobutyryl carnitine	1.72	232.154	ND	(+)231> 173, 144> 85	(+)C11H22O4N	-1.097	1	0.846219	0.607897	0.0237915	156075	117464	357746	365212	355569	532261	422803	763552	838193	317716	730299	619105	441536	297562	447379	471386	228337	266518	163312	449083	789877	344107	647446	389339	579784	366082	752020	347115	347334	713222	732712	389146	468120	357871	817718
	13		Exogenous	8-Hydroxyfalcarinone	4.99	ND	257.153	(-)257> 239, 213, 195, 245> 127> 109	(-)C17H21O2	-0.531	2	0.846336	0.997597	7.57157e-05	337604	239788	281532	76354	186653	475157	191708	145623	337780	214785	203548	37350	92808	231804	141573	125666	243463	113907	99353	407529	89370	583090	156631	62735	72622	133781	193141	242401	35713	24946	278928	36158	258575	358596	56075
	14		Endo-/Exo-genous	Estrone	5.57	ND	269.153	(-) 269> 251, 207, 145> 127> 109	(-)C18H21O2	-4.582	2	0.452128	0.736421	4.27749e-08	825710	23522	351526	140384	355686	346640	254960	160748	180957	409896	273326	61	61	903143	129623	116270	231010	284466	231325	798399	139724	496267	144337	61	122487	129705	144394	267955	55655	15698	339886	61	329283	358316	119320
	15		Endogenous	Cortolone-3-glucuronide	5.65	543.28	ND	No fragmentation	(+)C27H43O11	-0.715	1	0.959118	0.719988	3.77307e-09	37095	11002	139463	88907	80818	71715	70891	72425	49541	71012	125918	68757	77926	46494	175449	102263	93879	55154	41175	98087	103430	133613	73002	59390	52681	54294	75169	141825	93385	90885	37281	57552	62858	110046	63827
	16		Endogenous (Bile Metabolism)	Tetrahydroaldosterone-3-glucuronide	5.66	ND	539.254	(-)539> 521, 509> 491, 479> 447, 429, 373, 361	(-)C27H39O11	7.76	1	0.873105	0.743242	1.30177e-12	937403	412995	2578030	2388456	1859594	2368905	2836352	2200312	845287	2423174	2157166	2286619	1898830	1121565	3748806	1977341	2258606	973974	1384889	1682926	1464423	2404470	1375014	949442	799605	828761	1556276	2239377	2704195	2108490	1594242	661403	1257517	1550610	1793773
	17		Endogenous	11-β-Hydroxyandrosterone-3-glucuronide	5.92	ND	481.249	(-)481> 463,421,359,305>419,359,347,157>341,289	(-)C25H37O9	10.066	8	1.17833	1.03698	5.9081e-20	449840	487356	1514550	1358189	1414922	1574179	1333601	1581340	715565	1306538	1301136	855551	1239383	648732	1843711	894458	1299137	993932	820624	1768026	1837179	1459446	1370038	637330	504146	1066913	1053616	1177746	1462248	1317453	650269	572847	1275894	725334	251612
	18		Endo-/Exo-genous	11-Oxo-androsterone glucuronide	6.05	ND	479.233	(-)479> 461> 443, 417, 399, 357, 341, 303>285, 259	(-)C25H35O9	7.667	1	0.880921	0.858465	0.00557711	135635	64454	163224	129115	123826	259137	177047	242455	104280	61	1137477	207308	111988	61	196249	173099	137462	85358	127883	214463	237112	213636	130963	77727	61	61	61	115202	259094	231560	72840	81190	154794	142259	61
	19		Endogenous	Androsterone sulfate	6.77	ND	369.177	(-)369>351, 325, 193, 174> 149, 131, 113	(-)C19H29O5S	8.728	9	0.502142	0.752831	1.86245e-25	1032105	206914	1037946	936830	1155294	865983	570221	977670	261449	1109706	1680962	650561	571592	61	1088063	408276	1423274	233155	258147	421671	349133	1517591	969405	394597	1308687	742420	233283	731082	823929	775228	137615	1033321	534077	549090	803981
	20		Endo-/Exo-genous	Ethyl 7-epi-12-hydroxyjasmonate glucoside	6.12	ND	415.201	(-)415> 397, 353, 239> 221, 209> 191, 157	(-)C20H31O9	8.609	5	1.05929	0.884501	1.02769e-05	61	85962	78381	485052	61	139093	234195	393807	141611	61	93576	286847	198456	187553	239394	258767	781894	79805	117183	125007	151365	482294	234202	61	303453	219612	231162	132404	274664	201874	184799	126883	491279	374164	180724
	21		Exogenous	6Z-8-Hydroxygeraniol 8-O-glucoside	6.42	ND	331.178	(-)331> 313, 271> 269> 251, 233, 197, 155, 112	(-)C16H27O7	6.382	2	0.775135	0.637475	1.5446e-12	3966512	1233167	3252041	2966839	5781322	682514	1850372	827141	704582	1930539	4199288	563437	11842476	2143375	6229594	324627	622233	873702	771933	3812964	3036398	6584928	6068886	6130065	4853093	2618488	1202541	7590933	3799501	2082720	1401447	4318656	6681873	1941408	7194961
	22		Exogenous	Dihydrosphingosine	7.87	302.305	ND	(+)302> 284, 266, 256, 240, 224> 102, 88	(+)C18H40NO2	-1.211	10	0.901429	0.683255	0.0441182	4913555	1024530	2816719	3010959	1672650	2072050	3217542	1983346	1495570	3476534	1922832	1958305	3702478	2251909	2036202	2082789	1681373	3496845	5885849	1674016	1948334	1422003	1672902	2605895	1304649	2163137	2400030	1259874	2366404	2125594	2356294	2161319	2138982	1582714	1792765
	23		Endogenous	cis-5-Tetradecenoylcarnitine	8.09	370.295	ND	(+)370> 352, 311> 292, 209, 117, 99>71	(+)C21H40O4N	-1.121	1	1.11677	0.804733	8.59533e-09	532662	127165	73401	47270	397363	84883	227421	1542673	184525	247458	334342	187428	137856	482198	468414	85804	597606	70374	404993	867076	255361	307529	143879	306519	182983	146012	293279	129985	379494	145315	20975	8237	178956	201951	112586
	24		Endo-/Exo-genous	Myristoylcarnitine	8.36	372.31	ND	(+)372>354, 313> 283, 211, 99> 71	(+)C21H42O4N	-1.196	1	1.44856	1.04219	1.37699e-08	75649	72164	61	61	284300	67237	83622	1038469	112728	214792	195400	32368	57266	395470	265727	42035	200448	67672	750465	748284	118036	89462	103793	282201	82916	116037	181356	49761	137163	82340	61	61	113396	91695	88526
	25		Endo-/Exo-genous	N,N-Dimethyl-Safingol	8.61	330.336	ND	(+)330> 330, 313> 286, 268, 252, 102> 72	(+)C20H44O2N	-1.835	2	1.19413	0.859938	0.00636729	2610294	634428	1718343	1883983	1072234	1425423	1881968	1171187	873567	1870185	1240717	1182987	1946585	1466434	1185673	1243229	1084767	2139361	2725603	958033	1147841	848769	975678	1686620	854310	1378069	1470933	735139	1331176	1354805	1489814	1330294	1375953	1039983	1009206
	26		Endogenous	(4E,8E,10E-d18:3) sphingosine	8.97	296.258	ND	(+) 296> 237> 219> 191, 177, 163, 149, 135, 121	(+)C18H34NO2	-1.707	1	3.25415	2.49113	5.88233e-14	1758162	509275	807634	965675	1427103	1359080	2205331	990031	1087365	1499343	1293707	1510051	1280594	800960	1123896	1332443	790260	1610760	2003390	819960	1587356	1053400	2080758	1705772	1208630	1186321	749755	654370	1749750	1449914	1385684	1957040	580198	1638959	970834
	27		Exogenous	Linoleamide	10.19	280.263	ND	(+) 280> 263> 245> 175, 163, 161, 147, 133	(-)C18H34ON	-2.181	2	1.13062	0.81255	0.0123544	6890255	3339870	5447640	6854401	5921419	6954625	7390007	6230262	5746093	5495091	5833568	6268997	9168553	6446315	5387755	5785358	6632197	9103525	8428146	5242630	7007343	4269951	4653134	5878743	5879979	6081387	7275636	5369507	6493372	5659331	7058981	5954057	6891633	4659187	5415589
	28		Endogenous	Oleamide	10.76	282.278	ND	(+) 282>281, 265, 247> 205, 191, 163, 149, 135, 121	(+)C18H36ON	-3.122	2	1.19366	0.905071	0.0450286	24187294	14604623	28863598	26366132	28338930	31811744	30811382	28999642	30353160	20928144	28939470	29077136	35714800	29864298	31009452	29482198	35127384	34087148	32513486	26468358	33574896	22665518	24988602	31328714	32047840	28659432	29031804	24819172	32879506	27430260	32232078	29114308	29889972	25746924	27241534
				Miscellaneous
	29		Endo-/Exo-genous (Red meat)	Uric acid	0.89	ND	167.023	(-)167> 149, 124>96> 69	(-)C5H3O3N4	11.476	2	1.07259	1.52903	0.0224506	177406	110867	152284	334050	206622	267277	259280	354636	413014	400116	138603	265413	315680	208862	335979	322820	315992	14475	217807	124930	269266	116337	320943	262192	208972	250459	197989	153629	308645	267535	318436	206942	240268	228831	261955
	30		Exogenous	1-Propenyl propyl disulfide	1.04	ND	147.032	(-)147> 129,101,87,85	(-)C6H11S2	6.698	2	0.856085	1.4418	0.0207869	105977	105240	121224	127890	94768	164446	221220	102215	148661	209422	112458	145439	228332	86447	242391	173131	68659	173307	229054	113302	104393	61494	147344	208778	141421	126627	122556	77914	117529	186932	163218	84478	182910	51417	121134
	31		Exogenous	(2E)-Piperamide-C5:1	5.93	ND	272.132	(-)272>257, 254, 253, 244, 187, 159, 146> 131, 127	(-)C16H18NO3	9.86	2	1.27332	1.0689	0.000298891	407414	1293696	590872	707786	379765	525758	411322	473878	566942	836610	612095	474877	1381704	247331	1203045	2454131	527235	261065	232190	91859	887217	461157	513940	311756	933684	291639	177964	452285	1282598	360258	1639193	818460	413965	384585	1704194
	32		Exogenous	Cichorioside G	5.42	ND	439.165	(-)439>421, 377, 263> 245, 219> 204, 149	(-)C21H27O10	9.472	2	1.58223	1.50751	0.00290184	560888	207944	616652	1231859	1046083	523219	438225	730944	413164	772419	393834	1572718	746275	483439	667179	773125	1854069	757924	317049	294577	704525	932869	968119	1012282	740614	246572	522467	1606942	532216	727374	581154	1142320	800631	1878477	271503
	33		Endogenous	Chondroitin	6.59	ND	378.105	(-)378> 298> 270, 256, 213, 195> 185, 169	(-)C14H20NO11	1.048	2	1.37611	1.10882	0.00058561	454234	309433	373616	323055	169547	400699	263134	217044	200716	410206	577133	229883	488600	273936	778502	1125726	329659	154988	133418	52250	526401	570563	225269	148702	606182	146839	84645	224745	709353	294060	723436	275071	180429	386509	759686
	34		Exogenous (PAH, Xanthenes)	Austalide G	8.36	ND	517.247	(-)517, 450>431,389>387,369,345,315,273,157,129	(-)C28H37O9	4.687	8	1.10398	0.969374	4.56838e-31	149915	41879	68430	119769	107019	150185	90502	56096	25095	129815	98776	61829	134089	11066	142129	88012	121811	42599	18113	69136	48754	172255	136358	34706	100745	52247	42249	56152	75801	83872	26785	60998	66245	47738	34161
				Non-identified features
	35		N.A	N.I. 1	0.89	ND	135.031	(-)135>117>89>71, 75	N.A	N.A	N.A	1.04904	0.94908	8.11533e-09	477963	198047	387643	626969	283156	364067	381265	338775	433309	542556	389990	440960	402407	304098	473931	629027	548995	251995	476654	171338	354728	378266	652704	263446	342144	356572	292969	398903	329665	321308	417352	327500	302019	416907	357259
	36		N.A	N.I. 2	4.65	272.186	ND	(+)272>254, 213>195, 144, 129, 111, 85>57	NA	NA	NA	1.32442	1.01784	0.0012829	323408	140470	393928	387339	447204	766202	414703	272558	1163266	183216	470714	369862	351460	225925	460534	358856	354689	129662	87574	345135	439626	1180939	306128	289371	453120	962811	507952	730166	147783	606669	1045539	242766	846278	649076	312761
	37		N.A	N.I. 3	4.71	ND	372.116	(-)371>353, 292> 274, 208, 191> 135, 108	N.A	N.A	N.A	1.01154	0.820288	3.0045e-11	281168	72182	224864	61	388173	61	52012	717881	194542	61	183612	61	61	213798	61152	96696	617890	75335	71089	61	406281	658231	667508	126989	61	4022	61	466602	308450	205843	61	61	61	221505	1186020
	38		N.A	N.I. 4	4.82	ND	248.099	(-)248> 229, 211, 187, 165, 124> 107, 95, 80	N.A	N.A	N.A	1.02139	0.965453	0.00814385	321282	107285	152707	187291	186932	162484	129775	147469	144611	256510	215734	152463	113691	267613	170991	424213	214051	129259	262224	98245	189210	436403	161733	117362	214136	69777	111413	303945	126636	257549	64385	86730	212925	236304	175980
	39		N.A	N.I. 5	4.85	ND	459.155	(-)459> 441, 401, 283> 268, 239, 207> 192, 175	N.A	N.A	N.A	0.860584	1.03049	7.46553e-08	78729	74302	98791	74631	127932	48032	47225	104968	89949	98223	82627	58451	82050	32119	61	4118	78178	52874	61	61	92067	98015	116166	48073	47815	119758	82879	80159	47744	80713	81472	59576	66618	93752	58960
	40		N.A	N.I. 6	5.03	ND	197.084	(-)197> 179, 153> 135, 124, 109	N.A	N.A	N.A	1.29762	1.03389	6.19124e-06	337304	41926	132374	216354	179064	516068	97526	123585	473983	340514	330138	110376	93554	649365	89467	93632	315843	232937	132128	1268869	240848	493886	433139	239069	305311	950180	885554	232966	61	96209	81308	144014	200510	385201	92936
	41		N.A	N.I. 7	5.2	ND	385.172	(-)385> 311, 295, 287> 189, 163, 109	N.A	N.A	N.A	0.935013	0.776042	2.67984e-26	433674	60258	132045	61	522774	358273	226816	465440	171954	272015	709136	259976	288137	74357	414083	480370	840385	61	39971	203143	226488	574299	449366	179316	270158	745944	97611	495527	367619	264905	159051	579739	191177	960408	238864
	42		N.A	N.I. 8	5.22	ND	485.171	(-)485> 467, 309> 294, 277, 265, 233> 218, 165	N.A	N.A	N.A	0.964759	0.965577	5.00163e-08	782755	449644	1195333	517467	894915	510670	690774	826836	575579	1178126	1044246	526919	763016	551627	955816	745593	828422	540074	573283	852772	796938	945954	950822	646497	563625	741447	590970	805960	616470	854214	861762	650071	897561	1051942	512347
	43		N.A	N.I. 9	5.69	ND	462.182	(-)462> 444, 382, 286> 271> 254, 185, 159, 145	N.A	N.A	N.A	1.43005	1.22936	0.000248257	194982	874529	755709	480990	145435	261742	495494	552481	529081	680002	305316	142481	1795742	562074	1062361	1518757	257363	401528	320285	147348	948822	322589	190886	474369	661464	391366	159320	250546	956765	684522	1631452	462577	351146	200895	1191608
	44		N.A	N.I. 10	6.06	ND	352.09	(-)352> 336, 272> 230, 187, 159, 146> 131, 115	N.A	N.A	N.A	1.03323	0.857514	0.000248257	925017	2762058	1325480	1594379	846470	1193847	904698	991195	1284415	1760922	1310810	1005660	2768617	530333	2428729	4610620	1123183	556182	486672	197433	1793306	1000563	1064725	679011	1915459	632442	377652	926363	2548102	811081	3218864	1666259	872264	822960	3331805
	45		N.A	N.I. 11	6.16	ND	467.196	(-)467> 449, , 405, 291> 273, 247> 232, 176, 147	N.A	N.A	N.A	1.31806	1.61393	0.0165164	155507	137884	82158	295295	300680	184030	132379	93264	106299	74566	169054	610342	150974	79651	93088	207529	552937	69798	40269	101387	146746	346732	159386	70326	139507	64989	78737	369558	56090	127431	107852	70137	85004	593695	106917
	46		N.A	N.I. 12	6.51	358.258	ND	(+)358> 299, 215, 155> 137>95, 81	NA	NA	NA	0.0824626	0.911506	1.59276e-07	1912243	1318063	2053023	3287796	2818821	2294896	2519081	3292578	2806963	2237246	3039456	3604658	2966554	3390236	3768502	4488591	2537381	3002441	2607512	5898204	1745630	3618542	3528160	2354221	2738402	826072	1561715	5411470	1512091	4764613	1553087	3052949	3735469	3790586	3959192
	47		N.A	N.I. 13	6.67	ND	443.16	(-)443> 267> 249, 223> 179, 163	N.A	N.A	N.A	1.45644	1.1881	1.44959e-05	1652927	1347425	1438899	1817007	2541545	2052483	1627075	2914819	1976373	1510856	1097633	1820201	1954983	2584288	2801655	2441898	1935525	688324	5937249	2623286	1261206	1964697	1361803	1457620	1962493	969153	2450825	1957065	1570841	2192791	1851264	831798	1522559	2107968	1184934
	48		N.A	N.I. 14	7.35	ND	512.273	(-)512> 432> 414, 388>370, 355, 329	N.A	N.A	N.A	0.215579	1.16509	1.12569e-06	196040	22954	254054	2563	224452	22373	51230	171774	58709	61	43157	1885	61	96214	152359	28975	77675	149064	35593	65176	43218	50085	107938	82955	4483	15508	61	168190	70397	80544	61	87940	15671	23059	121414
	49		Endo-/Exo-genous	N.I. 15	7.66	ND	267.127	(-)267> 249, 223> 208, 179> 175, 163, 107	N.A	N.A	N.A	0.184153	0.870304	0.00245558	562478	141298	113960	231214	560923	339469	123639	297358	265595	219341	649697	157840	205208	441869	325173	213449	228580	1660583	563793	508447	127056	399743	144842	369165	325901	212672	530718	325166	188777	253845	108835	280721	242754	222238	167054
	50		Endo-/Exo-genous	N.I. 16	7.78	ND	397.228	(-)397> 379> 361, 335, 298, 275> 232, 175, 157	N.A	N.A	N.A	1.01284	0.891575	3.70532e-08	113647	105903	133473	87755	99225	124410	134716	157747	160426	246431	106166	75779	168428	197274	177555	119831	131075	140221	166592	170093	79007	146603	82721	168129	156653	102981	114255	78238	271465	155449	207953	54173	171033	87666	131318
	51		Endo-/Exo-genous	N.I. 17	7.84	ND	420.253	(-)420> 374, 361> 358, 316, 290, 272> 232, 216, 206, 165	N.A	N.A	N.A	1.88361	1.50768	0.00429789	409214	49571	149872	155317	69577	111547	221551	98531	89227	352107	96304	110878	248288	124560	86619	89926	72907	241920	457555	90359	100328	74883	66831	129452	63069	75427	111373	52876	97117	122703	126570	72188	121620	58684	63046
	52		N.A	N.I. 18	7.83	376.259	ND	(+)376> 358, 302, 293> 302, 275> 260, 219, 192, 174	NA	NA	NA	1.72161	1.23537	4.1026e-06	5140361	960092	2661051	2735576	1501059	1967060	3568636	1573495	1698086	3450760	1974646	1947851	3611223	2345105	1897250	1900143	1895631	4241275	5053032	1707017	2004638	1380143	1566556	2778991	1560289	2037402	2235650	1220599	2251245	1893403	1969365	2231072	2325725	1534173	1610360
	53		N.A	N.I. 19	8.51	ND	346.219	(-)346>327, 311, 303, 292, 287, 279, 163	N.A	N.A	N.A	2.83551	2.35361	1.03291e-07	27967	17710	34181	29305	49570	67105	50503	42928	26667	45305	50753	51511	56721	31231	27467	33545	37708	40094	86803	36536	48854	17100	53785	39151	59296	40366	22371	33330	42837	39097	69600	50315	29171	42571	40003
	54		Exogenous	N.I. 20	8.54	ND	390.244	(-)390>372> 357, 305, 288, 258> 247, 230, 174	N.A	N.A	N.A	2.46272	1.96184	9.02366e-05	70707	9293	30499	30169	12361	20244	42549	16001	15687	58314	18277	20289	39925	23224	10916	9635	7661	45559	77860	15992	15926	12743	11458	28920	9647	12489	17427	7354	17155	20998	15610	12431	16690	8268	8538
	Abbreviations; N.D. - Not-detected; N.I. - Non-Identified; N.A. - Not Applicable
	Reference
	1. Boutara S, Aziat F, Mandal R, Guo AC, Wilson MR, et al. The Human Urine Metabolome. PLoS ONE 2013; 8(9):e73076.
	2. Harrington RA, Adhikari V, Rayner M, Scarborough P. Nutrient composition databases in the age of big data: foodDB, a comprehenxive, real-time database infrastructure. BMJ Open 2019; 9(6):e026652.
	3. Laryea MD, Herebian D, Meissner T, Mayatepek E. Simultaneous LC‐MS/MS determination of phenylbutyrate, phenylacetate benzoate and their corresponding metabolites phenylacetylglutamine and hippurate in blood and urine. Journal of Inherited Metabolic Disease: J Inherit Metab Dis 2010; 33(3):321-328.
	4. Penner, N., Ramanathan, R., Zgoda-Pols, J., & Chowdhury, S. (2010). Quantitative determination of hippuric and benzoic acids in urine by LC–MS/MS using surrogate standards. J Pharm Biomed Anal 52(4), 534-543.
	5. Wishart DS, Guo AC, Oler E, et al., HMDB 5.0: the Human Metabolome Database for 2022. Nucleic Acids Res 2022; 7(50):622–31.
	6. Van De Wetering K, Feddema W, Helms JB, Brouwers JF, Borst P. Targeted metabolomics identifies glucuronides of dietary phytoestrogens as a major class of MRP3 substrates in vivo. Gastroenterology 2009, 137(5): 1725-1735.
	7. Bondia‐Pons I, Barri T, Hanhineva K, Juntunen K, Dragsted LO, Mykkänen H, Poutanen K. UPLC‐QTOF/MS metabolic profiling unveils urinary changes in humans after a whole grain rye versus refined wheat bread intervention. Mol Nut Food Res 2013; 57(3):412-422.
	8. Allen F, Greiner R, Wishart D. Competitive fragmentation modeling of ESI-MS/MS spectra for putative metabolite identification. Metabolomics 2015, 11:98-110.
	9. Brown DG, Rao S, Weir TL, O’Malia J, Bazan M, Brown RJ, Ryan EP. Metabolomics and metabolic pathway networks from human colorectal cancers, adjacent mucosa, and stool. Cancer Metab 2016; 4(1):1-12.
	10. Horai H, Arita M, Kanaya S, Nihei Y, Ikeda T, Suwa K. MassBank: a public repository for sharing mass spectral data for life sciences. J Mass Spectrom 2010; 45(7):703-14.
[truncated: 245 more columns]
